# Supplementary material for: The Promoter of AtUSP Is Co-regulated by Phytohormones and Abiotic Stresses in Arabidopsis thaliana
Source: Front Plant Sci. 2016 Dec 26;7:1957. doi: 10.3389/fpls.2016.01957 (PMC5183650; doi:10.3389/fpls.2016.01957)
Supplement: Supplementary file 1 [file Data_Sheet_1.XLSX]

## Sheet: Sheet1
Supplementary File S1: List of primers used for expression analysis through qRT-PCR.
Primer name	Primer sequence (5´-3´)	Amlplicon size (bp)
AtACT2RTFw	GATCTCCAAGGCCGAGTATG	93
AtACT2RTRe	CCCCAGCTTTTTAAGCCTTTG
AtUSPRTFw	CTATTGTCATGGGAAGCAGAG	119
AtUSPRTRe	TTATTCGTTATCCTTGACAACG
GUSRTFw	TCGTCGGTGAACAGGTATGG	100
GUSRTRe	TTGCGGTCGCGAGTGAA
