# Supplementary material for: The Promoter of AtUSP Is Co-regulated by Phytohormones and Abiotic Stresses in Arabidopsis thaliana
Source: Front Plant Sci. 2016 Dec 26;7:1957. doi: 10.3389/fpls.2016.01957 (PMC5183650; doi:10.3389/fpls.2016.01957)
Supplement: Supplementary file 2 [file Data_Sheet_2.XLSX]

## Sheet: Sheet1
Supplementary File S2: List of primers used for cloning of AtUSP full length promoter (D0) and its 5´ deletion derivatives (D1, D2, and D3) in pCAMBIA1391z vector and for PCR confirmation of putative transgenic lines.
Primer name	Primer sequence (5´-3´)	Amlplicon size (bp)
AtUSPD0SalIFw	ACGCGTCGACGGCAGGATGATTTCAATTTTCA	1115
AtUSPDNcoIRe	CATGCCATGGCTTTCTTGACCCTTTTTTTCTTCT
AtUSPD1EcoRIFw	CCGGAATTCGAAAAATGTCTATATCTTGCTTG	964
AtUSPDNcoIRe	CATGCCATGGCTTTCTTGACCCTTTTTTTCTTCT
AtUSPD2EcoRIFw	CCGGAATTCAAACAACTCATTTACAATTAAAT	660
AtUSPDNcoIRe	CATGCCATGGCTTTCTTGACCCTTTTTTTCTTCT
AtUSPD3EcoRIFw	CCGGAATTCTTTGTTGGATCCAAACACCTCA	503
AtUSPDNcoIRe	CATGCCATGGCTTTCTTGACCCTTTTTTTCTTCT
GUSFw	GGTGGGAAAGCGCGTTACAAG	1524
GUSRe	GTTTACGCGTTGCTTCCGCCA
AtUSPD0SalIFw	ACGCGTCGACGGCAGGATGATTTCAATTTTCA	2634
GUSRe	GTTTACGCGTTGCTTCCGCCA
AtUSPD1EcoRIFw	CCGGAATTCGAAAAATGTCTATATCTTGCTTG	2483
GUSRe	GTTTACGCGTTGCTTCCGCCA
AtUSPD2EcoRIFw	CCGGAATTCAAACAACTCATTTACAATTAAAT	2179
GUSRe	GTTTACGCGTTGCTTCCGCCA
AtUSPD3EcoRIFw	CCGGAATTCTTTGTTGGATCCAAACACCTCA	2022
GUSRe	GTTTACGCGTTGCTTCCGCCA
