# Supplementary material for: The Promoter of AtUSP Is Co-regulated by Phytohormones and Abiotic Stresses in Arabidopsis thaliana
Source: Front Plant Sci. 2016 Dec 26;7:1957. doi: 10.3389/fpls.2016.01957 (PMC5183650; doi:10.3389/fpls.2016.01957)
Supplement: Supplementary file 3 [file Data_Sheet_3.XLSX]

## Sheet: Sheet1
Supplementary File S3: The relative transcript level of AtUSP gene in the seedlings of wild type A. thaliana in response to phytohormone and abiotic stress treatments as determined by qRT-PCR. The data has been given in the form of three independent experiments with their mean± SD.
	Control	ABA	ACC	Salt	Osmotic	MV	Heat	Cold	Dehydration
R1	1	8.46019	0.992074	2.3614	3.81719	0.476668	21.031	15.7197	14.3415
R2	1	8.26556	1.39078	2.58885	3.64158	0.687376	24.9492	19.6531	17.3679
R3	1	9.49772	1.2871	1.8741	3.75269	0.574554	22.9901	17.6864	15.8547
Mean	1	8.74116	1.22332	2.27478	3.73715	0.579533	22.9901	17.6864	15.8547
±SD	0	0.662388	0.206862	0.365159	0.0888324	0.105443	1.95911	1.96669	2.13998
