# Supplementary material for: The Promoter of AtUSP Is Co-regulated by Phytohormones and Abiotic Stresses in Arabidopsis thaliana
Source: Front Plant Sci. 2016 Dec 26;7:1957. doi: 10.3389/fpls.2016.01957 (PMC5183650; doi:10.3389/fpls.2016.01957)
Supplement: Supplementary file 4 [file Data_Sheet_4.XLSX]

## Sheet: Sheet1
	Supplementary File S4: The relative transcript level of GUS gene in the seedlings of D0, D1, D2 and D3 transgenic lines in response to phytohormone and abiotic stress treatments as determined by qRT-PCR. The data has been given in the form of three independent experiments with their mean± SD.promoter deletion fragments.
Control		D0	D1	D2	D3
	R1	1	13.6288	7.28637	0.78576
	R2	1	11.3347	6.49649	0.706871
	R3	1	12.309	5.36556	0.663538
	Mean	1	12.4242	6.38281	0.718723
	±SD	0	1.15137	0.965437	0.0619668
ABA		D0	D1	D2	D3
	R1	2.52559	0.346618	0.386618	0.388861
	R2	2.35001	0.329883	0.360883	0.292242
	R3	2.56627	0.436171	0.469171	0.205638
	Mean	2.48063	0.370891	0.405557	0.29558
	±SD	0.114927	0.0571499	0.0565734	0.0916569
ACC		D0	D1	D2	D3
	R1	4.50427	0.475326	0.327857	2.46446
	R2	4.77492	0.252345	0.354405	2.3065
	R3	4.23362	0.330235	0.254323	3.22519
	Mean	4.50427	0.352635	0.312195	2.66539
	±SD	0.27065	0.113165	0.0518465	0.491197
Oxidative		D0	D1	D2	D3
	R1	1.06175	0.115094	0.200978	1.60419
	R2	0.974486	0.12173	0.125312	1.66107
	R3	0.621238	0.124845	0.10237	1.45228
	Mean	0.885824	0.120557	0.142886	1.57251
	±SD	0.233255	0.00498027	0.0515997	0.107941
Dehydration		D0	D1	D2	D3
	R1	6.95505	1.20189	0.172686	2.54637
	R2	7.31103	0.874611	0.216935	3.70165
	R3	5.4943	0.858048	0.120334	3.05234
	Mean	6.58679	0.978183	0.169985	3.10012
	±SD	0.962723	0.193913	0.0483571	0.579119
Heat		D0	D1	D2	D3
	R1	6.39906	0.62866	1.10186	2.74365
	R2	7.19016	0.484822	1.21853	3.23946
	R3	7.88847	0.491696	1.04965	2.39638
	Mean	7.15923	0.535059	1.12335	2.79316
	±SD	0.745186	0.0811334	0.0864619	0.423713
Cold		D0	D1	D2	D3
	R1	5.85187	5.84789	1.55257	1.01199
	R2	5.6637	4.76475	1.66309	1.05152
	R3	3.48888	6.93103	2.53004	1.19283
	Mean	5.00148	5.84789	1.91523	1.08545
	±SD	1.31333	1.08314	0.5353	0.0950742
Salt		D0	D1	D2	D3
	R1	4.25313	1.09024	0.568961	2.03541
	R2	4.05659	1.02418	0.687882	1.7652
	R3	3.86005	0.804842	0.447819	1.75038
	Mean	4.05659	0.973085	0.568221	1.85033
	±SD	0.196537	0.1494	0.120033	0.160454
Osmotic		D0	D1	D2	D3
	R1	2.73094	1.36145	0.726352	1.03833
	R2	2.32908	1.39766	0.500451	0.703267
	R3	2.53001	1.24404	0.651054	0.629252
	Mean	2.53001	1.33438	0.625953	0.790282
	±SD	0.20093	0.0803061	0.115023	0.217978
