# Supplementary material for: The Promoter of AtUSP Is Co-regulated by Phytohormones and Abiotic Stresses in Arabidopsis thaliana
Source: Front Plant Sci. 2016 Dec 26;7:1957. doi: 10.3389/fpls.2016.01957 (PMC5183650; doi:10.3389/fpls.2016.01957)
Supplement: Supplementary file 5 [file Data_Sheet_5.XLSX]

## Sheet: Sheet1
Supplementary File S5: The GUS activity (nmol/min/mg protein) obtained in the seedlings of D0, D1, D2 and D3 transgenic lines in response to phytohormone and abiotic stress treatments by quantitative fluorimetric assay. The data has been given in the form of three independent experiments with their mean± SD.
		GUS activity (nmol/min/mg protein)
		Control	ABA	ACC	Dehydration	Heat	Cold	Oxidative	Salt	Osmotic
D0	R1	106.527	437.816	254.634	230.972	240.634	159.96	112.342	416.78	343.158
	R2	108.864	402.17	244.584	234.503	246.584	176.996	117.022	452.893	332.037
	R3	118.469	418.066	250.525	241.94	253.525	188.04	126.039	462.875	328.092
	Mean	111.287	419.351	249.914	235.805	246.914	174.999	118.468	444.183	334.429
	±SD	6.32854	17.8575	5.05248	5.5984	6.45192	14.1465	6.96181	24.2508	7.81259
D1	R1	266.873	440.974	290.286	301.781	393.513	353.389	159.52	411.817	301.286
	R2	270.578	425.978	303.015	312.869	401.515	371.199	150.348	425.333	287.015
	R3	281.025	455.106	295.289	313.974	409.518	385.37	165.941	458.96	294.289
	Mean	272.825	440.686	296.197	309.541	401.515	369.986	158.603	432.037	294.197
	±SD	7.33901	14.5662	6.41264	6.74304	8.00215	16.0245	7.83704	24.2758	7.13617
D2	R1	265.608	262.57	310.781	365.38	283.667	222.066	162.96	491.297	290.971
	R2	276.586	275.015	303.869	356.938	290.048	205.984	179.996	547.901	297.256
	R3	281.751	271.15	315.974	348.209	296.905	217.856	187.04	532.868	301.355
	Mean	274.648	269.578	310.208	356.842	290.206	215.302	176.665	524.022	296.527
	±SD	8.24403	6.36968	6.07283	8.5862	6.62047	8.3399	12.381	29.3207	5.23054
D3	R1	61.9363	62.2282	228.266	99.0769	274.286	67.5	138.211	321.168	119.296
	R2	48.8857	71.4348	234.851	102.608	299.015	58.3091	146.601	313.85	128.021
	R3	55.0249	59.1241	239.952	112.245	306.289	30.5758	185.261	329.267	134.291
	Mean	55.2823	64.2624	234.356	104.643	293.197	52.1283	156.691	321.429	127.203
	±SD	6.52913	6.40249	5.85856	6.81612	16.776	19.2224	25.0953	7.71208	7.53078
